# Supplementary material for: Rapid and Robust Generation of Human Cortical Interneurons from Induced Neural Stem Cells
Source: Int J Mol Sci. 2026 Jun 8;27(12):5194. doi: 10.3390/ijms27125194 (PMC13299594; doi:10.3390/ijms27125194)
Supplement: Supplementary file 1 [file ijms-27-05194-s001.zip]

Archive with 1 entries (1 files):
- ijms-4288527-supplementary.pdf
